# Supplementary material for: A novel fucoxanthin enriched seaweed gummy: Physicochemical qualities and protective effect on UVB-induced retinal müller cells
Source: Food Chem X. 2024 Jul 14;23:101648. doi: 10.1016/j.fochx.2024.101648 (PMC11304860; doi:10.1016/j.fochx.2024.101648)
Supplement: Supplementary file 2 — Supplementary material 2 [file mmc2.xlsx]

## Sheet: FX
Table 1 Mass spectrometry related data for fucoxanthin in vitro digestion products
ID	Rt/min	Ion mode	Description	Identification	Formula	m/z	Error (ppm)
764	0.39	N	Sugar acids derivatives	MINEs-68097	C7H14O8	225.061	0.9866
847	0.7	P	Gingerdiones	9-hydroxy-1-(4-hydroxy-3-methoxyphenyl)-11-(3-hydroxyphenyl)undecane-3,5-dione	C24H30O6	415.211	0.7607
1338	1.99	P	Resorcinols	Ardisiaquinone E	C29H40O6	485.289	0.5482
1749	2.69	N	Diterpenoids	Plastoquinone 3	C23H32O2	339.233	0.452
3046	4.41	P	Sesquiterpenoids	(-)-Sarmentoic acid	C13H24O4	245.174	0.9653
2907	4.33	P	Sesquiterpenoids	(-)-Annuionone G	C13H22O3	227.164	0.3139
1819	7.49	P	Xanthophylls	Amarouciaxanthin A	C40H54O5	615.578	-0.0212
10915	12.64	P	Delta valerolactones	UNPD105625	C16H30O4	287.221	0.6495
1684	2.48	P	Xanthophylls	Fucoxanthin	C42H58O6	659.431	-0.2795

## Sheet: FX+Sodium alginate
Table 2 Mass spectrometry related data for fucoxanthin and sodium alginate in vitro digestion products
ID	Rt/min	Ion mode	Description	Identification	Formula	m/z	Error (ppm)
2833	4.38	P	Sesquiterpenoids	(-)-Sarmentoic acid	C13H24O4	245.175	-2.7207
1684	2.48	P	Xanthophylls	Fucoxanthin	C42H58O6	659.431	-0.2795
1668	2.65	P	Terpene glycosides	MINEs-445040	C29H48O15	637.307	-1.1044
2785	4.35	P	Delta valerolactones	UNPD105625	C16H30O4	287.222	0.3001
1388	1.99	P	Resorcinols	Ardisiaquinone E	C29H40O6	485.289	0.5482
781	7.46	P	Xanthophylls	Amarouciaxanthin A	C40H54O5	615.578	1.2587
10592	4.37	P	Acyclic monoterpenoids	UNPD218585	C18H34O4	315.254	-2.2721
929	0.7	P	Gingerdiones	9-hydroxy-1-(4-hydroxy-3-methoxyphenyl)-11-(3-hydroxyphenyl)undecane-3,5-dione	C24H30O6	415.211	1.0022
901	0.64	P	Coumaric acids and derivatives	propyl 3-(4-hydroxy-3-methoxyphenyl)prop-2-enoate	C13H16O4	237.113	-2.3913
2783	4.35	P	Sesquiterpenoids	UNPD120475	C13H22O3	227.164	-1.0126
1599	2.69	N	Diterpenoids	Plastoquinone 3	C23H32O2	339.233	0.452
1984	3.26	P	Sesterterpenoids	3,7,12,16,20-pentamethylhenicosa-7,11,15-triene-1,3,4,19,20-pentol	C26H48O5	463.339	0.2164

## Sheet: FX+Carrageenan
Table 3 Mass spectrometry related data for fucoxanthin and κ-carrageenan in vitro digestion products
ID	Rt/min	Ion mode	Description	Identification	Formula	m/z	Error (ppm)
3039	4.38	P	Sesquiterpenoids	(-)-Sarmentoic acid	C13H24O4	245.175	0.5558
1714	2.48	P	Xanthophylls	Fucoxanthin	C42H58O6	659.431	-1.1907
1793	2.65	P	Terpene glycosides	MINEs-445040	C29H48O15	637.307	-0.79
3051	4.36	P	Delta valerolactones	UNPD105625	C16H30O4	287.221	0.3001
1414	1.99	P	Resorcinols	Ardisiaquinone E	C29H40O6	485.29	0.3417
8056	7.48	P	Xanthophylls	Amarouciaxanthin A	C40H54O5	615.579	-0.3421
3102	4.14	P	Acyclic monoterpenoids	UNPD218585	C18H34O4	315.254	-1.9539
876	0.7	P	Flavones	5,7-dihydroxy-2-[3-hydroxy-4-methoxy-5-(3-methylbut-2-en-1-yl)phenyl]-8-(3-methylbut-2-en-1-yl)-4H-chromen-4-one	C26H28O6	437.195	2.2126
5319	8.19	P	Diterpenoids	UNPD50430	C21H38O2	323.294	0.7971
1727	2.69	N	Diterpenoids	Plastoquinone 3	C23H32O2	339.233	1.3338
3030	4.37	P	Sesquiterpenoids	UNPD120475	C13H22O3	227.164	-0.1282
834	0.64	P	Coumaric acids and derivatives	propyl 3-(4-hydroxy-3-methoxyphenyl)prop-2-enoate	C13H16O4	237.113	-1.9678

## Sheet: FX+Sodium alginate+Carrageenan
Table 4 Mass spectrometry related data for fucoxanthin, sodium alginate and κ-carrageenan in vitro digestion products
ID	Rt/min	Ion mode	Description	Identification	Formula	m/z	Error (ppm)
1500	2.49	P	Xanthophylls	Fucoxanthin	C42H58O6	659.432	-1.3426
1573	2.66	P	Terpene glycosides	MINEs-445040	C29H48O15	637.307	-0.79
1830	3.25	P	Delta valerolactones	UNPD105625	C16H30O4	287.221	-0.0493
1310	2	P	Resorcinols	Ardisiaquinone E	C29H40O6	485.29	-0.0712
10245	7.48	P	Xanthophylls	Amarouciaxanthin A	C40H54O5	615.579	-0.5866
1780	3.19	P	Acyclic monoterpenoids	UNPD218585	C18H34O4	315.254	-2.2721
870	0.71	P	Flavones	5,7-dihydroxy-2-[3-hydroxy-4-methoxy-5-(3-methylbut-2-en-1-yl)phenyl]-8-(3-methylbut-2-en-1-yl)-4H-chromen-4-one	C26H28O6	437.194	2.2126
5319	8.19	P	Diterpenoids	UNPD50430	C21H38O2	323.294	0.7971
1648	2.69	N	Diterpenoids	Plastoquinone 3	C23H32O2	339.233	1.0399
